# Supplementary material for: Best Practices and Progress in Precision-Cut Liver Slice Cultures
Source: Int J Mol Sci. 2021 Jul 1;22(13):7137. doi: 10.3390/ijms22137137 (PMC8267882; doi:10.3390/ijms22137137)
Supplement: Supplementary file 1 [file ijms-22-07137-s001.zip]

Archive with 1 entries (1 files):
- ijms-1261870-supplementary.pdf
